# Supplementary material for: Concerted roles of LRRTM1 and SynCAM 1 in organizing prefrontal cortex synapses and cognitive functions
Source: Nat Commun. 2023 Jan 28;14:459. doi: 10.1038/s41467-023-36042-w (PMC9884278; doi:10.1038/s41467-023-36042-w)
Supplement: Supplementary file 4 — Source Data [file 41467_2023_36042_MOESM4_ESM.xlsx]

## Sheet: Cover
Source Data Concerted roles of LRRTM1 and SynCAM 1 in organizing prefrontal cortex synapses and cognitive functions Karen Perez de Arce, Adema Ribic, Dhrubajyoti Chowdhury, Katherine Watters, Garth J. Thompson, Basavaraju G Sanganahalli, Elizabeth T. C. Lippard, Astrid Rohlmann, Stephen M. Strittmatter, Markus Missler, Fahmeed Hyder, and Thomas Biederer

## Sheet: Figure 1b
Figure 1b.Quantification vGlut1/Homer synapse density. Data show the density of sites where vGlut1/Homer puncta colocalize per 10 mm2. Each data point is from one ROI.
WT	LRRTM1 KO			WT	LRRTM1 KO
1.5581	1.03873		Number of values	35	64
2.52263	1.08325
2.18133	0.786467		Minimum	0.8013	0.1187
0.994213	0.563882		Maximum	4.838	2.196
0.801306	0.385814		Range	4.036	2.077
1.5581	0.430331
2.0181	0.563882		Mean	2.617	0.9608
1.36519	0.370975		Std. Deviation	1.01	0.5223
1.45422	1.78068		Std. Error of Mean	0.1706	0.06529
3.44265	0.830984
2.77489	1.05357
2.74521	1.36519
3.14587	1.12776
4.05105	0.460009
3.36845	1.61745
2.10714	0.979374
4.19944	1.76584
2.87877	1.09809
3.26458	1.38003
3.63555	1.2168
2.43359	1.46906
3.85814	1.63229
1.29099	1.33551
1.03873	2.00326
2.76005	0.519365
3.16071	0.964535
4.83751	0.697433
3.75427	0.860662
1.32067	0.771628
2.59682	1.23164
2.61166	0.563882
2.43359	0.623238
2.83425	0.341297
3.41297	1.00905
3.19038	0.667755
	1.12776
	0.281941
	1.63229
	0.860662
	1.39487
	0.267102
	0.697433
	0.519365
	0.192907
	0.356136
	0.415492
	0.44517
	0.623238
	1.23164
	0.400653
	0.74195
	0.905179
	0.563882
	0.118712
	1.11292
	0.341297
	2.07746
	1.66197
	0.934857
	1.8252
	0.786467
	1.94391
	1.24648
	2.19617

## Sheet: Figure 1c
Source Data Figure 1c. Quantification of synapse organizing molecules in synaptosomes from WT and LRRTM1 KO PFC.
Figure 1c shows lanes 2, 3 of Neurexin blot below, flipped in figure. Blot was cut before probing as indicated by the dashed line. Brackets indicate regions measured. Fluorescence intensity values of the bands for the indicated proteins were normalized to actin and the mean of WT forebrain samples.
WT
	Animal #	Nrxn1α*	Nrxn1β*
	1	124.677	143.904	above blot
	2	91.1612	59.2612	above blot
	3	84.1619	96.8349	above blot
	4	82.5309	142.586	above blot
	5	117.469	57.4143
	Mean	100	100
	SEM	8.79846	19.0057
	N	5	5
LRRTM1 KO
	Animal #
	1	108.709	51.9668	above blot
	2	118.214	102.418	above blot
	3	125.948	64.4719	above blot
	4	177.077	130.728
	5	162.61
	Mean	138.512	87.3961
	SEM	13.2779	16.0915
	N	5	4
	*Densitometry values normalized to GAPDH and WT

## Sheet: Figure 1d
Source Data Figure 1d. Quantification of synapse organizing molecules in synaptosomes from WT and LRRTM1 KO PFC.
Figure 1d shows lanes 1, 2 of Neuroligin 1 blot below. Blot was cut before probing. Arrows indicate bands measured. Fluorescence intensity values of the bands for the indicated proteins were normalized to actin and the mean of WT forebrain samples.
WT
	Animal #	Nlgn1#
	1	52.0537	above blot
	2	114.218	above blot
	3	122.51	above blot
	4	111.219	above blot
	5	107.776
	6	92.2238
	Mean	100
	SEM	10.4155
	N	6
LRRTM1 KO
	Animal #
	1	116.703	above blot
	2	142.32	above blot
	3	123.988	above blot
	4	120.078
	5	113.255
	Mean	123.269
	SEM	5.08452
	N	5
#Densitometry values normalized to actin and WT

## Sheet: Figure 1e
Source Data Figure 1e. Quantification of synapse organizing molecules in synaptosomes from WT and LRRTM1 KO PFC.
Figure 1e shows lanes 2, 3 of SynCAM 1 blot below, flipped in figure. Blot was cut before probing. Arrows indicate bands measured. Fluorescence intensity values of the bands for the indicated proteins were normalized to actin and the mean of WT forebrain samples. The blot shown in Figure 1d was reprobed to obtain these data and the same actin signal was used as loading control to normalize the da…
WT
	Animal #	SynCAM1#
	1	132.382	above blot
	2	93.5213	above blot
	3	112.607	above blot
	4	61.4897	above blot
	5	108.981
	6	91.0188
	Mean	100
	SEM	9.82153
	N	6
LRRTM1 KO
	Animal #
	1	129.614	above blot
	2	126.491	above blot
	3	136.751	above blot
	4	128.651
	5	115.61
	Mean	127.424
	SEM	3.41863
	N	5
#Densitometry values normalized to actin and WT

## Sheet: Figure 1g
Figure 1g. Quantification SynCAM 1 immunostaining intensity. Data show immunostaining signal per area, with each data point from one ROI. Data are provided in Arbitrary Units.
WT	LRRTM1 KO			WT	LRRTM1 KO
1.6813	1.57311		Number of values	63	66
1.49375	1.74454
0.96745	1.43385		Minimum	0.3911	0.8793
0.964311	1.81017		Maximum	1.681	1.81
0.526203	1.57176		Range	1.29	0.9309
1.63575	1.80203
0.407382	1.59448		Mean	1	1.308
1.65734	1.75482		Std. Deviation	0.357	0.2394
1.64677	1.3559		Std. Error of Mean	0.04497	0.02947
1.51089	1.32021
1.34393	1.29199
1.48597	1.5416
0.558431	1.44057
1.10489	1.30904
1.0522	1.22557
0.775935	1.50572
0.806376	1.48681
0.685025	1.19764
1.33669	1.19291
1.35422	1.28112
1.62886	1.47202
1.60949	0.879283
1.46885	1.07105
1.03	1.19413
0.999248	1.27017
1.15086	0.977177
0.991067	1.01449
1.11057	1.23338
1.0323	1.53076
1.02887	1.43065
0.976141	1.43176
1.06379	0.945423
1.06379	1.31414
1.06379	1.64053
1.06379	1.23512
1.06379	1.17238
1.06379	0.954312
1.06379	1.39842
1.06379	1.37295
1.06379	1.09708
1.06379	1.42831
1.06379	1.45822
1.06379	1.37579
1.06379	1.71964
1.06379	1.61265
1.13375	1.51625
1.31207	1.36985
1.02075	1.33939
0.690125	1.46259
0.603578	1.04147
0.630155	0.889042
0.700516	1.41437
0.679243	0.973034
0.528562	1.37548
0.46448	1.05016
0.391147	1.09767
0.476735	0.991597
0.644419	0.994935
0.587189	1.14445
0.546299	0.903121
0.458341	0.981337
0.802808	1.21429
0.415664	1.25949
	1.19072
	1.29568
	1.12985

## Sheet: Figure 2c
Figure 2c. Quantification dendritic protrusions in mPFC. Data show protrusion density per 10 mm dendrite, with each data point from one dendritic segment.
Protrusion density distribution grouped per analyzed mouse for each genotype
Thin spines											Mushroom spines											Stubby spines											Filopodia
WT	LRRTM1 KO	SynCAM 1 KO	DKO			WT	LRRTM1 KO	SynCAM 1 KO	DKO		WT	LRRTM1 KO	SynCAM 1 KO	DKO			WT	LRRTM1 KO	SynCAM 1 KO	DKO		WT	LRRTM1 KO	SynCAM 1 KO	DKO			WT	LRRTM1 KO	SynCAM 1 KO	DKO		WT	LRRTM1 KO	SynCAM 1 KO	DKO			WT	LRRTM1 KO	SynCAM 1 KO	DKO
9.58399	8.46001	7.49245	6.78199		Number of values	29	29	28	41		2.0965	0.742106	1.12387	0.531921		Number of values	29	29	28	41		0.598999	0.890528	0.936556	0.531921		Number of values	29	29	28	41		0.598999	0.742106	0.749245	0.664901		Number of values	29	29	28	41
8.53628	4.82065	8.36156	7.68231								1.70726	0.482065	0.803996	0.668027								0.731681	0.482065	1.28639	1.33605								0.487788	0.321376	1.12559	0.668027
8.46335	6.6039	11.363	9.51021		Minimum	7.045	4.821	6.24	2.973		2.17009	1.21651	2.00524	0.88762		Minimum	1.442	0.2578	0.7878	0		0.651027	1.3903	1.50393	0.760817		Minimum	0.3205	0.4821	0.5343	0.2814		0	1.3903	0.334207	0.507211		Minimum	0	0	0	0
10.7754	6.54254	7.79208	3.30164		Maximum	15.65	13.27	14.48	9.51		3.33059	1.23778	1.29868	0.489131		Maximum	5.112	1.449	2.422	1.115		1.37142	0.530476	2.59736	1.10055		Maximum	1.62	1.858	2.597	1.59		0.195917	0.707302	0	0		Maximum	0.599	1.39	1.518	1.111
9.99393	6.58512	6.61535	4.32385		Range	8.607	8.45	8.24	6.538		2.65145	1.3719	2.40558	0.154423		Range	3.67	1.191	1.634	1.115		1.01979	1.09752	0.902093	1.54423		Range	1.3	1.376	2.063	1.308		0.407915	1.23471	0.902093	0.154423		Range	0.599	1.39	1.518	1.111
7.04469	6.96508	6.24026	3.7257								3.82426	0.682851	1.27642	0.266121								0.805107	1.09256	0.70912	0.931424								0	1.09256	0.850944	0.266121
9.84989	6.1296	7.97285	4.28436		Mean	10.05	8.874	8.68	5.471		3.61163	0.729714	2.24236	0.676477		Mean	2.859	0.9154	1.484	0.4866		0.820824	1.31349	0.996606	0.90197		Mean	0.7645	1.189	1.099	0.9848		0.164165	0.583771	0.498303	0		Mean	0.2185	0.5057	0.6382	0.2878
11.3415	9.68047	8.50448	4.77918		Std. Deviation	1.665	2.335	1.724	1.604		3.93481	0.880043	1.44144	0.183815		Std. Deviation	0.8067	0.3112	0.476	0.2917		1.62022	1.23206	0.864862	0.551444		Std. Deviation	0.2789	0.3554	0.4329	0.3271		0	0.176009	0.720718	0		Std. Deviation	0.1744	0.432	0.3822	0.3274
9.04825	13.2704	8.22823	2.97264		Std. Error of Mean	0.3092	0.4336	0.3258	0.2505		2.04866	1.06163	1.40055	0.396352		Std. Error of Mean	0.1498	0.05779	0.08995	0.04555		1.02433	1.85785	1.05041	0.396352		Std. Error of Mean	0.05178	0.066	0.08182	0.05108		0	0	0	0		Std. Error of Mean	0.03238	0.08022	0.07222	0.05112
9.34753	11.3789	8.56824	4.21742								2.57863	0.875303	1.57376	0.248084								0.483493	1.16707	1.04917	1.24042								0.161164	0.145884	0.349724	0
12.2585	11.2004	8.0236	3.55071								3.55893	0.973944	1.02867	0								0.790873	0.973944	0.822934	1.18357								0.395437	0	0.822934	0
8.74946	11.6008	10.645	4.32959								2.5645	0.257797	1.4903	0								0.905117	0.515593	1.7032	1.0824								0.150853	1.28898	1.0645	0
11.3013	9.50457	9.41059	3.19242								5.1125	1.32008	1.75452	0.168022								0.807236	1.5841	1.27601	1.34418								0.269079	0.528032	0.478504	0.168022
11.7612	11.7399	6.50462	3.45277								3.66332	1.3417	2.04431	0.246626								0.771226	1.3417	0.743385	1.23313								0.192806	1.00628	0	0
11.5636	13.1549	6.83059	4.46152								3.06788	0.896925	1.4063	0.212453								0.707973	1.79385	0.803599	0.849813								0.235991	0.59795	0.803599	0
9.05846	7.02442	7.18611	7.36674								3.62338	0.747279	1.19769	0.767369								0.724677	1.19565	1.02659	1.38126								0.362339	0	1.36878	1.07432
8.85359	6.08565	10.4365	4.58167								3.54143	1.44896	1.70779	1.11071								0.708287	1.73876	1.51804	0.83303								0.177072	0.289793	1.51804	1.11071
9.66693	10.656	9.3202	4.41939								3.08519	1.09292	1.81858	0.552424								0.411359	1.36615	1.13661	0.828635								0.411359	0	0.681966	0.138106
15.6513	9.7695	14.4803	6.39078								2.89839	0.623585	1.09977	0.912968								0.579677	1.45503	0.916477	1.36945								0.144919	0.623585	0.549886	0.684726
10.7297	10.9592	8.48289	6.16319								2.47609	0.684947	2.1623	0.524527								0.619023	1.3699	0.997987	0.78679								0	0.228316	0.498994	0.393395
9.94546	8.15808	8.44218	7.56989								1.98909	0.709399	0.961767	0.658252								0.542479	0.709399	0.534315	0.987378								0.361653	0.532049	0.534315	0.658252
10.2546	8.76482	8.34206	6.48939								1.44205	0.61724	2.42189	0.60838								0.320456	0.987585	1.88369	0.60838								0.320456	0.61724	1.0764	0.405587
8.99745	7.4535	9.02577	4.97197								2.45385	0.354929	1.48184	0.994395								1.02244	1.24225	0.942991	1.24299								0.408975	0	0.404139	0.745796
8.9149	9.41473	7.61981	6.36548								3.03486	1.07597	0.820594	0.776278								1.13807	1.34496	0.703367	1.08679								0.189679	1.07597	0.351683	0.776278
10.5358	10.8953	7.78953	4.46004								2.39925	1.28181	1.16262	1.11501								0.521577	0.961354	0.813832	1.56102								0.312946	0.640902	0.581308	0
9.26984	6.02212	9.99433	6.88949								2.7037	0.802949	1.48064	0.706614								0.579365	1.20442	1.11048	1.58988								0.386243	0	0.74032	0.706614
8.33187	6.02353	8.82506	6.83021								3.19388	0.971537	1.16557	0.780596								0.555458	1.16584	0.666042	0.390298								0	0.582922	0.666042	0
9.29597	9.09275	10.5366	6.28196								2.19488	1.21237	0.78778	0.314098								0.645554	1.51546	1.28014	0.785245								0	0.151546	0.196945	0.628196
12.3423	9.38459		4.02123								1.94149	0.853144		0.138663								0.693388	0.959787		0.831979								0	0.106643		0
			4.7153											0.285775											0.571551											0.285775
			7.68619											0.640516											1.28103											0.320258
			4.65117											0.422834											1.05708											0
			4.97741											0.276523											0.829569											0
			5.06572											0.281429											0.281429											0
			4.18455											0.232475											0.9299											0
			5.0036											0.769785											0.769785											0
			4.9756											0.523748											1.30937											0.261874
			6.58792											0.356104											0.890259											0.356104
			7.88068											0.492542											0.985085											0.492542
			7.31679											0.166291											1.16403											0.332581
			7.88467											0.414983											1.03746											0

## Sheet: Figure 2e
Figure 2e. Quantification synaptic puncta density in mPFC. Data show puncta density for the indicated markers per 10 mm2, with each data point from one ROI.
Homer											vGlut1
WT	LRRTM1 KO	SynCAM 1 KO	DKO			WT	LRRTM1 KO	SynCAM 1 KO	DKO		WT	LRRTM1 KO	SynCAM 1 KO	DKO			WT	LRRTM1 KO	SynCAM 1 KO	DKO
4.27363	2.90844	2.93812	1.91423		Number of values	35	33	36	33		0.532379	0.427941	0.598047	0.351079		Number of values	35	34	35	34
3.44265	2.07746	1.54326	2.28521								0.540391	0.370729	0.541844	0.433592
3.54652	2.95296	2.80457	2.65618		Minimum	1.202	0.92	1.543	0.4452		0.695356	0.373079	0.438085	0.317991		Minimum	0.3542	0.2361	0.4089	0.318
4.46654	1.751	4.48138	2.32972		Maximum	6.485	3.917	5.105	2.819		0.622004	0.285265	0.475251	0.367776		Maximum	0.7354	0.6421	0.7276	0.6383
4.94139	2.06262	2.86393	2.15165		Range	5.283	2.997	3.561	2.374		0.735387	0.384576	0.504864	0.401973		Range	0.3812	0.406	0.3188	0.3203
4.89687	1.38003	4.83751	2.67102								0.44341	0.339592	0.645171	0.551634
2.61166	1.73616	3.19038	1.1426		Mean	3.74	2.307	2.979	1.881		0.735162	0.397202	0.610761	0.456214		Mean	0.544	0.4025	0.5733	0.4508
5.31236	0.920018	5.10461	2.27037		Std. Deviation	1.376	0.7837	0.8805	0.5965		0.492259	0.300021	0.590134	0.413984		Std. Deviation	0.09463	0.08008	0.07037	0.07864
3.72459	3.9175	3.51684	1.85488		Std. Error of Mean	0.2326	0.1364	0.1468	0.1038		0.637447	0.47525	0.480801	0.378859		Std. Error of Mean	0.016	0.01373	0.0119	0.01349
2.0181	3.60588	2.73037	1.89939								0.582507	0.439076	0.561476	0.344241
3.38329	3.59104	3.63555	1.26131								0.547908	0.362919	0.585055	0.399493
3.04199	1.51358	2.68586	1.63229								0.477429	0.408023	0.54411	0.419982
1.70649	2.37424	3.32394	0.934857								0.421526	0.487582	0.616817	0.456924
1.20196	1.35035	3.16071	1.52842								0.449908	0.325249	0.489383	0.354824
2.87877	3.20522	3.8433	2.07746								0.406123	0.404631	0.540727	0.416199
3.42781	2.28521	3.87298	1.42454								0.452879	0.236102	0.545058	0.423797
2.58198	3.10135	4.25879	2.81941								0.354197	0.369135	0.611805	0.372158
2.80457	1.12776	1.79552	1.36519								0.371211	0.400905	0.40886	0.402407
6.05431	1.09809	2.8936	1.54326								0.523811	0.378309	0.597459	0.480625
1.95875	1.5581	2.99748	2.34456								0.473359	0.32775	0.587672	0.447999
4.14008	2.24069	2.47811	1.72132								0.603107	0.459115	0.564417	0.493504
3.73943	2.9678	2.52263	0.652916								0.549046	0.463824	0.616506	0.434772
3.78394	2.28521	2.38908	2.53747								0.57858	0.642075	0.603877	0.490179
4.74848	2.59682	1.84004	1.51358								0.49067	0.407155	0.57071	0.432944
5.04526	2.38908	3.10135	2.15165								0.502936	0.42479	0.565176	0.407583
4.7188	2.49295	2.12198	1.38003								0.540341	0.522203	0.564445	0.407198
3.69491	2.0181	2.8936	2.15165								0.676223	0.350043	0.727628	0.579471
5.92076	2.8936	2.21101	1.89939								0.577255	0.33894	0.589767	0.561103
2.90844	2.56715	2.65618	2.43359								0.516464	0.492614	0.665022	0.506949
5.8614	1.12776	2.24069	2.13682								0.562749	0.552036	0.576918	0.638325
1.79552	2.58198	3.63555	2.16649								0.497817	0.439705	0.727586	0.531546
1.36519	2.98264	1.85488	2.78973								0.611393	0.366358	0.634741	0.56503
4.21427	2.47811	4.16976	0.44517								0.653468	0.399883	0.471278	0.582094
4.19944		2.04778									0.596554	0.331999	0.636623	0.506347
6.48464		2.53747									0.587318		0.576972
		2.04778

## Sheet: Figure 2f
Figure 2f. Quantification synaptic puncta density in mPFC. Data show density of sites per 10 mm2 where the indicated markers colocalize, with each data point from one ROI.
vGlut1/Homer co-localized sites
WT	LRRTM1 KO	SynCAM 1 KO	DKO			WT	LRRTM1 KO	SynCAM 1 KO	DKO
1.5581	1.03873	2.15165	1.35035		Number of values	35	64	35	64
2.52263	1.08325	1.11292	0.845823
2.18133	0.786467	1.42454	1.36519		Minimum	0.8013	0.1187	1.113	0.1039
0.994213	0.563882	2.00326	0.682594		Maximum	4.838	2.196	2.938	2.582
0.801306	0.385814	1.24648	1.00905		Range	4.036	2.077	1.825	2.478
1.5581	0.430331	2.90844	0.489687
2.0181	0.563882	2.04778	0.652916		Mean	2.617	0.9608	1.884	0.8662
1.36519	0.370975	2.93812	0.44517		Std. Deviation	1.01	0.5223	0.5155	0.4734
1.45422	1.78068	1.89939	2.58198		Std. Error of Mean	0.1706	0.06529	0.08714	0.05918
3.44265	0.830984	1.4839	1.76584
2.77489	1.05357	2.34456	1.8252
2.74521	1.36519	1.51358	0.74195
3.14587	1.12776	2.12198	1.43938
4.05105	0.460009	1.49874	0.370975
3.36845	1.61745	2.44843	1.51358
2.10714	0.979374	2.50779	0.786467
4.19944	1.76584	2.61166	1.57293
2.87877	1.09809	1.1426	0.801306
3.26458	1.38003	2.34456	1.08325
3.63555	1.2168	1.92907	1.1426
2.43359	1.46906	1.32067	0.786467
3.85814	1.63229	2.0181	1.20196
1.29099	1.33551	1.85488	1.11292
1.03873	2.00326	1.29099	1.32067
2.76005	0.519365	2.27037	0.578721
3.16071	0.964535	1.39487	0.563882
4.83751	0.697433	2.31488	0.44517
3.75427	0.860662	1.42454	0.964535
1.32067	0.771628	2.04778	1.17228
2.59682	1.23164	1.67681	1.17228
2.61166	0.563882	2.61166	0.949696
2.43359	0.623238	1.72132	1.12776
2.83425	0.341297	1.73616	1.20196
3.41297	1.00905	1.2168	0.786467
3.19038	0.667755	1.36519	0.549043
	1.12776		0.489687
	0.281941		0.103873
	1.63229		0.608399
	0.860662		0.400653
	1.39487		0.192907
	0.267102		0.89034
	0.697433		0.652916
	0.519365		1.42454
	0.192907		0.237424
	0.356136		0.44517
	0.415492		0.370975
	0.44517		0.608399
	0.623238		0.578721
	1.23164		1.84004
	0.400653		0.133551
	0.74195		0.192907
	0.905179		0.430331
	0.563882		0.801306
	0.118712		0.608399
	1.11292		0.697433
	0.341297		0.44517
	2.07746		0.712272
	1.66197		0.638077
	0.934857		0.756789
	1.8252		1.29099
	0.786467		1.1426
	1.94391		0.949696
	1.24648		0.89034
	2.19617		0.504526

## Sheet: Figure 2g
Figure 2g. Quantification synaptic puncta density in mPFC. Data show the fraction of sites where the indicated markers co-localize in a pair-wise fashion, with each data point from one ROI.
% vGlut1 puncta co-localized with Homer puncta											% Homer puncta co-localized with vGlut1 puncta
WT	LRRTM1 KO	SynCAM 1 KO	DKO			WT	LRRTM1 KO	SynCAM 1 KO	DKO		WT	LRRTM1 KO	SynCAM 1 KO	DKO			WT	LRRTM1 KO	SynCAM 1 KO	DKO
0.725	0.478548	0.336538	0.478947		Number of values	35	64	32	64		0.772059	0.732323	0.56	0.464286		Number of values	35	64	35	64
0.613115	0.266904	0.361111	0.44186								0.745614	0.721154	0.570312	0.407143
0.72549	0.571429	0.335714	0.575		Minimum	0.2466	0.0274	0.1486	0.05172		0.717073	0.507937	0.623529	0.462312		Minimum	0.5185	0.1682	0.1891	0.1029
0.824903	0.710526	0.42029	0.396552		Maximum	0.9774	0.9	0.5797	0.7311		0.582609	0.44702	0.345454	0.389831		Maximum	0.8835	0.928	0.8207	0.6974
0.898026	0.488372	0.292135	0.414634		Range	0.7309	0.8726	0.4311	0.6794		0.666667	0.435233	0.412698	0.489209		Range	0.365	0.7598	0.6316	0.5944
0.713836	0.768627	0.370536	0.358696								0.541237	0.601227	0.281553	0.354839
0.577236	0.489362	0.277372	0.321168		Mean	0.6719	0.3924	0.3304	0.318		0.588745	0.64186	0.271429	0.376068		Mean	0.6991	0.5348	0.5026	0.3985
0.892744	0.9	0.221053	0.218978		Std. Deviation	0.1874	0.1831	0.1018	0.1483		0.528736	0.575581	0.260417	0.483871		Std. Deviation	0.09226	0.1616	0.1809	0.1147
0.76378	0.643216	0.37037	0.731092		Std. Error of Mean	0.03167	0.02289	0.018	0.01853		0.518519	0.540084	0.631579	0.659091		Std. Error of Mean	0.0156	0.0202	0.03058	0.01434
0.458515	0.454545	0.354369	0.72561								0.805556	0.543478	0.608696	0.489712
0.666667	0.587361	0.237668	0.608911								0.806034	0.644898	0.682692	0.508265
0.6125	0.485714	0.22619	0.416667								0.774059	0.563536	0.582279	0.490196
0.362162	0.55642	0.148571	0.548023								0.704319	0.638393	0.655172	0.60625
0.246575	0.517949	0.18239	0.255102								0.81982	0.474178	0.704546	0.274725
0.614035	0.615672	0.205405	0.534031								0.687879	0.637066	0.637427	0.472222
0.632558	0.576792	0.192308	0.46087								0.806818	0.64751	0.647059	0.344156
0.613333	0.60274	0.57971	0.53								0.790503	0.61324	0.82069	0.507177
0.569767	0.277978	0.304348	0.190244								0.772908	0.636364	0.660714	0.397059
0.893993	0.526667	0.316964	0.167401								0.883534	0.810256	0.641379	0.374359
0.434146	0.511811	0.39485	0.204082								0.614035	0.643564	0.640625	0.445087
0.777778	0.438424	0.393782	0.296804								0.836735	0.532934	0.603658	0.697368
0.611111	0.523077	0.159794	0.461988								0.658228	0.8	0.763889	0.465517
0.596364	0.459559	0.509346	0.341991								0.719008	0.776397	0.616438	0.373134
0.69708	0.379913	0.368715	0.407643								0.76087	0.701613	0.718085	0.532934
0.76412	0.575188	0.378981	0.463415								0.65493	0.732057	0.271318	0.513158
0.895833	0.421525	0.24026	0.424084								0.75265	0.657343	0.422078	0.513513
0.628571	0.565217	0.426606	0.315789								0.745995	0.8	0.26257	0.285714
0.924528	0.450704	0.315385	0.357843								0.620098	0.644295	0.369427	0.430464
0.630769	0.463087	0.407407	0.340708								0.674242	0.77095	0.358621	0.395
0.977444	0.381757	0.385965	0.219917								0.62724	0.748344	0.461111	0.512987
0.334615	0.575163	0.410959	0.397059								0.698413	0.718367	0.493507	0.365714
0.341463	0.382838	0.448505	0.382653								0.643137	0.928	0.27451	0.47205
0.869159	0.497872		0.402715								0.596875	0.41637	0.198276	0.482143
0.657407	0.350427		0.227468								0.676471	0.594203	0.348718	0.302857
0.970238	0.393162		0.203297								0.676101	0.538012	0.189076	0.284615
	0.18254		0.251908									0.308943		0.317308
	0.314815		0.109375									0.25		0.102941
	0.286624		0.177489									0.426357		0.366071
	0.426966		0.190141									0.333333		0.364865
	0.0681		0.080247									0.396624		0.191176
	0.344828		0.304569									0.168224		0.431655
	0.379085		0.280255									0.343066		0.287582
	0.421525		0.446512									0.339806		0.380952
	0.100559		0.158416									0.309524		0.190476
	0.189516		0.16129									0.285714		0.3
	0.149573		0.182482									0.451613		0.268817
	0.154696		0.254658									0.447761		0.506173
	0.195349		0.245283									0.396226		0.410526
	0.299639		0.441281									0.494048		0.548673
	0.1		0.051724									0.355263		0.147541
	0.174825		0.078788									0.490196		0.236364
	0.213287		0.15508									0.480315		0.333333
	0.136691		0.243243									0.365385		0.418605
	0.027397		0.273333									0.285714		0.338843
	0.231481		0.236181									0.462963		0.367188
	0.083032		0.185185									0.323944		0.434783
	0.4		0.253968									0.578512		0.403361
	0.314607		0.197248									0.580311		0.34127
	0.201923		0.230769									0.456522		0.261538
	0.523404		0.277955									0.516807		0.530488
	0.197761		0.281022									0.389706		0.455621
	0.377522		0.312195									0.603687		0.351648
	0.26087		0.285714									0.515337		0.309278
	0.468354		0.185792									0.459627		0.280992

[truncated: 19 more sheets: Figure 2i, Figure 3c,d, Figure 4b, Figure 4c, Figure 4d, Figure 5b, Figure 6b, Figure 6d, Figure 7c, Figure 7e, Supplemental Figure 1a, Supplemental Figure 1b, Supplemental Figure 1c , Supplemental Figure 2, Supplemental Figure 3a, Supplemental Figure 3b, Supplemental Figure 4a, Supplemental Figure 4b, Supplemental Figure 5]
